# Supplementary material for: The Effect of Race/Ethnicity and MED12 Mutation on the Expression of Long Non-Coding RNAs in Uterine Leiomyoma and Myometrium
Source: Int J Mol Sci. 2024 Jan 21;25(2):1307. doi: 10.3390/ijms25021307 (PMC10816284; doi:10.3390/ijms25021307)
Supplement: Supplementary file 1 [file ijms-25-01307-s001.zip]

Archive with 1 entries (1 files):
- ijms-2802512-supplementary.xlsx
