# Supplementary material for: The Effect of Race/Ethnicity and MED12 Mutation on the Expression of Long Non-Coding RNAs in Uterine Leiomyoma and Myometrium
Source: Int J Mol Sci. 2024 Jan 21;25(2):1307. doi: 10.3390/ijms25021307 (PMC10816284; doi:10.3390/ijms25021307)
Supplement: Supplementary file 1 [file ijms-25-01307-s001.zip › ijms-2802512-supplementary.xlsx]

## Sheet: Sheet1
		Table S1: The primer sequences in the 5’–3’ direction used in this study
			Primers		Sequences
			FBXW2 (Forward)		5'-CCTCGTCTCTAAACAGTGGAATAA-3'
			FBXW2 (Reverse)		5'-GCGTCCTGAACAGAATCATCTA-3'
			TPTEP1 (Forward)		5'-CCACAATGGCAGCAAGATTAAG-3'
			TPTEP1 (Reverse)		5'-GACGAGAGTGACATCCAGTAAG-3'
			PART1 (Forward)		5'-GGCCGTGTCAGAACTCAATTA-3'
			PART1 (Reverse)		5'-TATAGCCCAGCGTACGAGAA -3'
			RPS10P7 (Forward)		5'-GAGGCTACGTGAAGGAAGTTT-3'
			RPS10P7 (Reverse)		5'-CGAGGGCAGATGAAGGTAATC-3'
			MSC-AS1 (Forward)		5'-TAGTTCTAGCATGGTGTGTGTG-3'
			MSC-AS1 (Reverse)		5'-TCTCTCTCTCTCTCTCTCTCTCT-3'
			SNHG12 (Forward)		5'-GCCTACAGGATGACTGACTTAG-3'
			SNHG12 (Reverse)		5'-GAAGTCCTCGATCACCAGAAA -3'
			CA3-AS1 (Forward)		5'-AAGTATTGTGGACCTGAGACAC -3'
			CA3-AS1 (Reverse)		5'-AGGTAAGAGGAACTGCCATAATC-3'
			LINC00337 (Forward)		5'-CCTCCCAAAGTGCTGAGATTAC-3'
			LINC00337 (Reverse)		5'-AGCTTTGCCTCCTGCTATTT-3'
			LINC00536 (Forward)		5'-TCAGGCTCACTTCCCATTTC-3'
			LINC00536 (Reverse)		5'-CCTCCCTTTCCAAACTCCTTAT-3'
			LINC01436 (Forward)		5'-GCCAGTGAAGCTACCTGATTT -3'
			LINC01436 (Reverse)		5'-GCTGCTGCTGTTATGTGTTTATG-3'
			LINC01449 (Forward)		5'-CTGAAGCAGCTTGTTGCATAAT -3'
			LINC01449 (Reverse)		5'-GATTCTTCGACCTTGTCTCTGG -3'
			LINC02433 (Forward)		5'-CACTTGTCCGTCTACCTCATTC-3'
			LINC02433 (Reverse)		5'-TCCTTCTCTTGTCTCTCCTTCT-3'
			LINC02624 (Forward)		5'-GGGAGACTTGAATCCTAGAGAAA-3'
			LINC02624 (Reverse)		5'-GTCCAGAGCAAGAGGTTCAT-3'
			ZEB2-AS1 (Forward)		5'-AGAGACGAGAGACCCTGAAA-3'
			ZEB2-AS1 (Reverse)		5'-CACCCTAATACACATGCCCTAA-3'
			LINC00957 (Forward)		5'-GAGGTTTAACTGACGCTGCT-3'
			LINC00957 (Reverse)		5'-CATCCTGTCGGTGGTGAATC-3'
			LINC01186 (Forward)		5'-CAAGTTGAGAGAGGATCCAGAAG-3'
			LINC01186 (Reverse)		5'-AACAGCTGCAGAGCAAGTAG-3'
